# Supplementary material for: Non-Thermal Plasma Couples Oxidative Stress to TRAIL Sensitization through DR5 Upregulation
Source: Int J Mol Sci. 2020 Jul 26;21(15):5302. doi: 10.3390/ijms21155302 (PMC7432737; doi:10.3390/ijms21155302)
Supplement: Supplementary file 1 [file ijms-21-05302-s001.zip]

Archive with 15 entries (13 files):
- ijms-876691-supplementary/
- ijms-876691-supplementary Proofreading.docx
- ijms-876691-supplementary/ijms-876691-supplementary Proofreading.docx
- ijms-876691-supplementary/Supple Figure (IJMS)/
- ijms-876691-supplementary/Supple Figure (IJMS)/Supple FigS1.TIF
- ijms-876691-supplementary/Supple Figure (IJMS)/Supple FigS2-1.TIF
- ijms-876691-supplementary/Supple Figure (IJMS)/Supple FigS2-2.TIF
- ijms-876691-supplementary/Supple Figure (IJMS)/Supple FigS3.TIF
- ijms-876691-supplementary/Supple Figure (IJMS)/Supple FigS4.TIF
- ijms-876691-supplementary/Supple Figure (IJMS)/Supple FigS5.TIF
- ijms-876691-supplementary/Supple Figure (IJMS)/Supple FigS6.TIF
- ijms-876691-supplementary/Supple Figure (IJMS)/Supple FigS7.TIF
- ijms-876691-supplementary/Supple Figure (IJMS)/Supple FigS8.TIF
- ijms-876691-supplementary/Supple Figure (IJMS)/Supple FigS9.TIF
- Supple Figure (IJMS).zip
